# Supplementary material for: Genetic determinants of increased body mass index mediate the effect of smoking on increased risk for type 2 diabetes but not coronary artery disease
Source: Hum Mol Genet. 2020 Aug 24;29(19):3327–37. doi: 10.1093/hmg/ddaa193 (PMC7689293; doi:10.1093/hmg/ddaa193)
Supplement: SmkBMIT2D_HMG_200710_SupplementalTables_ddaa193 [file smkbmit2d_hmg_200710_supplementaltables_ddaa193.xlsx]

## Sheet: MVP Coauthors
First	Middle	Last	Institute_1	City_1	State_1	Country_1	Institute_2	City_2	State_2	Country_2	Institute_3	City_3	State_3	Country_3
Zuhair	K.	Ballas	Iowa City VA Health Care System	Iowa City	IA	USA
Sujata		Bhushan	VA North Texas Health Care System	Dallas	TX	USA
Edward	J.	Boyko	VA Puget Sound Health Care System	Seattle	WA	USA
David	M.	Cohen	Portland VA Medical Center	Portland	OR	USA
John		Concato	VA Connecticut Healthcare System	West Haven	CT	USA
Joseph	I.	Constans	Southeast Louisiana Veterans Health Care System	New Orleans	LA	USA
Louis	J.	Dellitalia	Birmingham VA Medical Center	Birmingham	AL	USA
Joseph	M.	Fayad	VA Southern Nevada Healthcare System	North Las Vegas	NV	USA
Ronald	S.	Fernando	VA Loma Linda Healthcare System	Loma Linda	CA	USA
Hermes	J.	Florez	Miami VA Health Care System	Miami	FL	USA
Melinda	A.	Gaddy	VA Eastern Kansas Health Care System	Leavenworth	KS	USA
Saib	S.	Gappy	John D. Dingell VA Medical Center	Detroit	MI	USA
Gretchen		Gibson	Fayetteville VA Medical Center	Fayetteville	AR	USA
Michael		Godschalk	Richmond VA Medical Center	Richmond	VA	USA
Jennifer	A.	Greco	Sioux Falls VA Health Care System	Sioux Falls	SD	USA
Samir		Gupta	VA San Diego Healthcare System	San Diego	CA	USA
Salvador		Gutierrez	Edward Hines Jr. VA Medical Center	Hines	IL	USA
Kimberly	D.	Hammer	Fargo VA Health Care System	Fargo	ND	USA
Mark	B.	Hamner	Ralph H. Johnson VA Medical Center	Charleston	SC	USA
John	B.	Harley	Cincinnati VA Medical Center	Cincinnati	OH	USA
Adriana	M.	Hung	VA Tennessee Valley Healthcare System	Nashville	TN	USA
Mostaqul		Huq	VA Sierra Nevada Health Care System	Reno	NV	USA
Robin	A.	Hurley	W.G. (Bill) Hefner VA Medical Center	Salisbury	NC	USA
Pran	R.	Iruvanti	Hampton VA Medical Center	Hampton	VA	USA
Douglas	J.	Ivins	Eastern Oklahoma VA Health Care System	Muskogee	OK	USA
Frank	J.	Jacono	VA Northeast Ohio Healthcare System	Cleveland	OH	USA
Darshana	N.	Jhala	Philadelphia VA Medical Center	Philadelphia	PA	USA
Laurence	S.	Kaminsky	VA Health Care Upstate New York	Albany	NY	USA
Scott		Kinlay	VA Boston Healthcare System	Boston	MA	USA
Jon	B.	Klein	Louisville VA Medical Center	Louisville	KY	USA
Suthat		Liangpunsakul	Richard Roudebush VA Medical Center	Indianapolis	IN	USA
Jack	H.	Lichy	Washington DC VA Medical Center	Washington	D.C.	USA
Stephen	M.	Mastorides	James A. Haley Veterans Hospital	Tampa	FL	USA
Roy	O.	Mathew	Columbia VA Health Care System	Columbia	SC	USA
Kristin	M.	Mattocks	Central Western Massachusetts Healthcare System	Leeds	MA	USA
Rachel		McArdle	Bay Pines VA Healthcare System	Bay Pines	FL	USA
Paul	N.	Meyer	Southern Arizona VA Health Care System	Tucson	AZ	USA
Laurence	J.	Meyer	VA Salt Lake City Health Care System	Salt Lake City	UT	USA
Jonathan	P.	Moorman	James H. Quillen VA Medical Center	Johnson City	TN	USA
Timothy	R.	Morgan	VA Long Beach Healthcare System	Long Beach	CA	USA
Maureen		Murdoch	Minneapolis VA Health Care System	Minneapolis	MN	USA
Xuan-Mai	T.	Nguyen	VA Boston Healthcare System	Boston	MA	USA
Olaoluwa	O.	Okusaga	Michael E. DeBakey VA Medical Center	Houston	TX	USA
Kris-Ann	K.	Oursler	Salem VA Medical Center	Salem	VA	USA
Nora	R.	Ratcliffe	Manchester VA Medical Center	Manchester	NH	USA
Michael	I.	Rauchman	St. Louis VA Health Care System	St. Louis	MO	USA
R.	Brooks	Robey	White River Junction VA Medical Center	White River Junction	VT	USA
George	W.	Ross	VA Pacific Islands Health Care System	Honolulu	HI	USA
Richard	J.	Servatius	Syracuse VA Medical Center	Syracuse	NY	USA
Satish	C.	Sharma	Providence VA Medical Center	Providence	RI	USA
Scott	E.	Sherman	VA New York Harbor Healthcare System	New York	NY	USA
Elif		Sonel	VA Pittsburgh Health Care System	Pittsburgh	PA	USA
Peruvemba		Sriram	North Florida / South Georgia Veterans Health System	Gainesville	FL	USA
Todd		Stapley	VA Maine Healthcare System	Augusta	ME	USA
Robert	T.	Striker	William S. Middleton Memorial Veterans Hospital	Madison	WI	USA
Neeraj		Tandon	Overton Brooks VA Medical Center	Shreveport	LA	USA
Gerardo		Villareal	New Mexico VA Health Care System	Albuquerque	NM	USA
Agnes	S.	Wallbom	VA Greater Los Angeles Health Care System	Los Angeles	CA	USA
John	M.	Wells	Edith Nourse Rogers Memorial VA Hospital	Bedford	MA	USA
Jeffrey	C.	Whittle	Clement J. Zablocki VA Medical Center	Milwaukee	WI	USA
Mary	A.	Whooley	San Francisco VA Health Care System	San Francisco	CA	USA
Peter	W.	Wilson	Atlanta VA Medical Center	Decatur	GA	USA
Junzhe		Xu	VA Western New York Healthcare System	Buffalo	NY	USA
Shing-Shing		Yeh	Northport VA Medical Center	Northport	NY	USA
Michaela		Aslan	VA Connecticut Healthcare System	West Haven	CT	USA
Jessica	V.	Brewer	VA Boston Healthcare System	Boston	MA	USA
Mary	T.	Brophy	VA Boston Healthcare System	Boston	MA	USA
Todd		Connor	Raymond G. Murphy VA Medical Center	Albuquerque	NM	USA
Dean	P.	Argyres	Raymond G. Murphy VA Medical Center	Albuquerque	NM	USA
Nhan	V.	Do	VA Boston Healthcare System	Boston	MA	USA
Elizabeth	R.	Hauser	Durham VA Medical Center	Durham	NC	USA
Donald	E.	Humphries	VA Boston Healthcare System	Boston	MA	USA
Luis	E.	Selva	VA Boston Healthcare System	Boston	MA	USA
Shahpoor		Shayan	VA Boston Healthcare System	Boston	MA	USA
Brady		Stephens	Canandaigua VA Medical Center	Canandaigua	NY	USA
Stacey	B.	Whitbourne	VA Boston Healthcare System	Boston	MA	USA
Hongyu		Zhao	VA Connecticut Healthcare System	West Haven	CT	USA
Jennifer		Moser	Washington DC VA Medical Center	Washington	D.C.	USA
Jean	C.	Beckham	Durham VA Medical Center	Durham	NC	USA
Jim	L.	Breeling	VA Boston Healthcare System	Boston	MA	USA
JP	Casas	Romero	VA Boston Healthcare System	Boston	MA	USA
Grant	D.	Huang	Washington DC VA Medical Center	Washington	D.C.	USA
Rachel	B.	Ramoni	VA Boston Healthcare System	Boston	MA	USA
Sumitra		Muralidhar	Washington DC VA Medical Center	Washington	D.C.	USA
Samuel	M.	Aguayo	Phoenix VA Health Care System	Phoenix	AZ	USA
Sunil	K.	Ahuja	South Texas Veterans Health Care System	San Antonio	TX	USA
Saiju		Pyarajan	VA Boston Healthcare System	Boston	MA	USA	Brigham Women’s Hospital	Boston	MA	USA	Harvard Medical School	Boston	MA	USA
Yan	V.	Sun	Atlanta VA Medical Center	Decatur	GA	USA	Emory University Rollins School of Public Health	Atlanta	GA	USA
Kelly		Cho	VA Boston Healthcare System	Boston	MA	USA	Brigham Women’s Hospital	Boston	MA	USA
J.	Michael	Gaziano	VA Boston Healthcare System	Boston	MA	USA	Brigham Women’s Hospital	Boston	MA	USA
Peter	W.	Wilson	Atlanta VA Medical Center	Decatur	GA	USA	Emory University School of Medicine	Atlanta	GA	USA
Christopher	J.	O'Donnell	VA Boston Healthcare System	Boston	MA	USA	Brigham Women’s Hospital	Boston	MA	USA	Harvard Medical School	Boston	MA	USA
Philip	S.	Tsao	VA Palo Alto Health Care System	Palo Alto	CA	USA	Stanford University School of Medicine	Stanford	CA	USA
Kyong-Mi		Chang	Corporal Michael J. Crescenz VA Medical Center	Philadelphia	PA	USA	University of Pennsylvania Perelman School of Medicine	Philadelphia	PA	USA

## Sheet: Supp Table 1
Traits (PMID)	# SNPs	Genetic risk explained (R2)	Sample size	Proportion of cases in the study	F-statistic
Smoking initiation (30643251) –	341	0.00545395	898130	0.09	4926.22
Type 2 diabetes (30297969, Mahajan et al)
Smoking cessation (30643251) –	18	0.00192964	898130	0.09	1737.41
Type 2 diabetes (30297969, Mahajan et al)
Cigarettes per day (30643251) –	42	0.0108987	898130	0.09	9897.31
Type 2 diabetes (30297969, Mahajan et al)
Smoking initiation (30643251) –	282	0.0106703	123665	NA	1334.74
HbA1c (28898252)
Smoking initiation (30643251) –	342	0.0125854	547261	0.116486	6976.31
CAD (29212778, van der Harst & Verweij)
Smoking initiation (30643251) –	283	0.0108825	700000	NA	7702.56
BMI (30124842, Yengo et al)
BMI (30124842, Yengo et al) -	1364	0.0826219	1232091	0.45235	110967
Smoking initiation (30643251)
Lifetime smoking score (31689377) -	125	0.000706508	898130	0.09	635.98
Type 2 diabetes (30297969, Mahajan et al)
Lifetime smoking score (31689377) -	126	0.000816939	547261	0.116486	448.44
CAD (29212778, van der Harst & Verweij)
Lifetime smoking score (31689377) -	101	0.00326049	700000	NA	2290.81
BMI (30124842, Yengo et al)
Non-overlapping samples
Smoking initiation (30643251) –	142	0.00905915	291748	0.184282	2668.15
Type 2 diabetes (28566273, Scott et al)
Smoking initiation (30643251) –	142	0.00905915	184305	0.329893	1685.91
CAD (26343387, Nikpay et al)
Smoking initiation (30643251) –	120	0.00781632	339224	NA	2673.37
BMI (25673413, Locke et al)
Lifetime smoking score (31689377) –	195	0.0175849	291748	0.184282	5223.19
Type 2 diabetes (28566273, Scott et al)
Lifetime smoking score (31689377) –	194	0.0175167	184305	0.329893	3286.97
CAD (26343387, Nikpay et al)
Lifetime smoking score (31689377) –	165	0.0149756	339224	NA	5158.32
BMI (25673413, Locke et al)

## Sheet: Supp Table 2
Exposure	Outcome	# SNPs	Method	OR	95% CI	P value
Smoking Cessation	Type 2 diabetes	18	Inverse variance weighted	0.97	0.87-1.09	0.63
			Weighted median	0.94	0.84-1.04	0.22
			MR-Egger	0.79	0.59-1.05	0.12
			MR-Egger (bias) intercept = -0.04			0.14
Cigarettes per day	Type 2 diabetes	42	Inverse variance weighted	1.17	0.98-1.27	0.11
			Weighted median	0.98	0.89-1.09	0.78
			MR-Egger	0.84	0.71-1.10	0.27
			MR-Egger (bias) intercept = 0.16			0.02

## Sheet: Supp Table 3
Exposure	Outcome	# SNPs	Method	OR/Effect	95% CI	P value
Lifetime smoking score	Type 2 diabetes	119	Inverse variance weighted	1.92	1.49-2.47	5.27e-07
			Weighted median	1.49	1.19-1.86	0.000465
			MR-Egger	0.57	0.21-1.56	0.275
			MR-Egger (bias) intercept = 0.013			0.02
Lifetime smoking score	Coronary artery disease	120	Inverse variance weighted	1.97	1.66-2.34	6.93e-15
			Weighted median	2.03	1.70-2.44	1.7e-14
			MR-Egger	1.09	0.55-2.16	0.802
			MR-Egger (bias) intercept = 0.006			0.08
Lifetime smoking score	Body mass index	98	Inverse variance weighted	0.39	0.24-0.55	7.83e-07
			Weighted median	0.17	0.09-0.2	3.71e-05
			MR-Egger	-0.09	-0.76 - 0.58	0.789
			MR-Egger (bias) intercept = 0.005			0.15

## Sheet: Supp Table 4
Traits		Genetic Correlation (rg)	P-Value
Between smoking traits
Smoking initiation	Smoking cessation	0.391	1.77 x 10-40
Smoking initiation	Cigarettes per day	0.284	3.96 x 10-17
Smoking initiation	Lifetime smoking score	0.869	1.00 x 10-300
Smoking cessation	Cigarettes per day	0.44	2.29 x 10-42
Smoking cessation	Lifetime smoking score	0.658	4.44 x 10-157
Cigarettes per day	Lifetime smoking score	0.545	1.37 x 10-151
Smoking traits vs type 2 diabetes (T2D)
Smoking initiation	T2D	0.155	3.13 x 10-19
Smoking cessation	T2D	0.196	4.60 x 10-12
Cigarettes per day	T2D	0.306	6.96 x 10-23
Lifetime smoking score	T2D	0.252	1.61 x 10-43
Smoking traits vs HbA1c
Smoking initiation	HbA1c	0.067	1.11 x 10-2
Smoking cessation	HbA1c	0.19	3.98 x 10-5
Cigarettes per day	HbA1c	0.156	2.07 x 10-5
Lifetime smoking score	HbA1c	0.151	6.30 x 10-7
Smoking traits vs body mass index (BMI)
Smoking initiation	BMI	0.167	3.94 x 10-16
Smoking cessation	BMI	0.151	3.93 x 10-7
Cigarettes per day	BMI	0.243	2.67 x 10-10
Lifetime smoking score	BMI	0.211	4.38 x 10-22
Smoking traits vs coronary artery disease (CAD)
Smoking initiation	CAD	0.223	1.04 x 10-27
Smoking cessation	CAD	0.187	1.95 x 10-10
Cigarettes per day	CAD	0.294	1.08 x 10-10
Lifetime smoking score	CAD	0.293	3.63 x 10-43
Between cardiometabolic traits
BMI	T2D	0.491	4.20 x 10-74
BMI	HbA1c	0.217	8.27 x 10-10
BMI	CAD	0.232	2.97 x 10-24
HbA1c	T2D	0.526	1.35 x 10-41
HbA1c	CAD	0.254	3.15 x 10-13
T2D	CAD	0.406	5.00 x 10-75

## Sheet: Supp Table 5
Exposure	Outcome	OR/Effect	95% CI	P-value
Smoking initiation (Liu et al)	Type 2 diabetes (Mahajan et al)	1.08	1.001-1.17	0.0466559
BMI (Yengo et al)	Type 2 diabetes (Mahajan et al)	2.6	2.42-2.79	1.15733e-124
Lifetime smoking score (Wootton et al)	Type 2 diabetes (Mahajan et al)	1.36	1.15-1.61	0.000360135
BMI (Yengo et al)	Type 2 diabetes (Mahajan et al)	2.58	2.41-2.76	3.68782e-133

## Sheet: Supp Table 6
Exposure	Outcome	# SNPs	Method	OR/Effect	95% CI	P-value
Smoking initiation as exposure
Smoking initiation (Liu et al)	Type 2 diabetes (Scott et al)	142	Inverse variance weighted	1.11	1.03-1.21	0.0109126
			Weighted median	1.06	0.95-1.18	0.3
			MR-Egger	1.36	0.89-2.08	0.15
			MR-Egger (bias) intercept = -0.008			0.34
Smoking initiation (Liu et al)	BMI (Locke et al)	120	Inverse variance weighted	0.15	0.07-0.23	0.000136757
			Weighted median	0.04	-0.01 - 0.10	0.142154
			MR-Egger	0.38	-0.01 - 0.76	0.0557708
			MR-Egger (bias) intercept = -0.006			0.233863
Smoking initiation (Liu et al)	CAD (Nikpay et al)	142	Inverse variance weighted	1.12	1.06-1.19	9.01939e-05
			Weighted median	1.14	1.05-1.23	0.000887
			MR-Egger	1.47	1.10-1.96	0.00938943
			MR-Egger (bias) intercept = -0.01			0.0604458
Smoking initiation as outcome
Type 2 diabetes (Scott et al)	Smoking initiation (Liu et al)	45	Inverse variance weighted	0.996	0.99-1.01	0.458813
			Weighted median	0.998	0.99-1.01	0.78
			MR-Egger	1.02	0.99-1.05	0.16345
			MR-Egger (bias) intercept = -0.004			0.0736113
BMI (Locke et al)	Smoking initiation (Liu et al)	89	Inverse variance weighted	1.17	1.09-1.26	1.98211e-05
			Weighted median	1.13	1.05-1.20	0.000530032
			MR-Egger	1.22	0.98-1.52	0.0797985
			MR-Egger (bias) intercept = -0.001			0.684189
CAD (Nikpay et al)	Smoking initiation (Liu et al)	55	Inverse variance weighted	1.001	0.99-1.02	0.834206
			Weighted median	0.997	0.98-1.01	0.71
			MR-Egger	0.98	0.95-1.004	0.107993
			MR-Egger (bias) intercept = 0.004			0.0531965
Lifetime smoking score as exposure
Lifetime smoking score (Wootton et al)	Type 2 diabetes (Scott et al)	195	Inverse variance weighted	1.34	1.02-1.78	0.0376967
			Weighted median	1.08	0.77-1.50	0.66
			MR-Egger	0.26	0.09-0.77	0.0160384
			MR-Egger (bias) intercept = 0.018			0.00261549
Lifetime smoking score (Wootton et al)	BMI (Locke et al)	165	Inverse variance weighted	0.36	0.21-0.50	1.21893e-06
			Weighted median	0.14	0.02-0.25	0.0214831
			MR-Egger	-0.12	-0.75 - 0.50	0.704212
			MR-Egger (bias) intercept = 0.005			0.125094
Lifetime smoking score (Wootton et al)	CAD (Nikpay et al)	194	Inverse variance weighted	1.62	1.31-2.02	1.29665e-05
			Weighted median	1.92	1.52-2.43	5.35872e-08
			MR-Egger	0.7	0.28-1.75	0.440877
			MR-Egger (bias) intercept = 0.009			0.0649316
Lifetime smoking score as outcome
Type 2 diabetes (Scott et al)	Lifetime smoking score (Wootton et al)	45	Inverse variance weighted	-0.003	-0.011 - 0.004	0.326918
			Weighted median	0	-0.008 - 0.007	0.949949
			MR-Egger	0.013	-0.006 - 0.032	0.176425
			MR-Egger (bias) intercept = -0.002			0.0656704
BMI (Locke et al)	Lifetime smoking score (Wootton et al)	89	Inverse variance weighted	0.08	0.05 - 0.11	3.72419e-08
			Weighted median	0.06	0.03 - 0.09	5.96961e-06
			MR-Egger	0.08	-0.01 - 0.17	0.0731427
			MR-Egger (bias) intercept = -0.00003			0.978438
CAD (Nikpay et al)	Lifetime smoking score (Wootton et al)	55	Inverse variance weighted	-0.01	-0.02 - 0.003	0.183634
			Weighted median	-0.01	-0.02 - 0.001	0.0862193
			MR-Egger	-0.01	-0.03 - 0.009	0.283488
			MR-Egger (bias) intercept = -0.002			0.611443

## Sheet: Supp Table 7
Exposure	Outcome	OR/Effect	95% CI	P-value
Smoking initiation (Liu et al)	Type 2 diabetes (Scott et al)	1.05988	0.93-1.20	0.373335
BMI (Locke et al)	Type 2 diabetes (Scott et al)	1.6277	1.40-1.89	9.89726e-10
Lifetime smoking score (Wootton et al)	Type 2 diabetes (Scott et al)	1.03	0.79-1.35	0.803457
BMI (Locke et al)	Type 2 diabetes (Scott et al)	1.58	1.37-1.82	1.89166e-09

## Sheet: Supp Table 8
Exposure	Outcome	OR/Effect	95% CI	P-value
Smoking initiation (Liu et al)	CAD (van der Harst & Verweij)	1.2	1.14-1.26	7.04433e-13
BMI (Yengo et al)	CAD (van der Harst & Verweij)	1.4	1.34-1.47	1.53496e-45
Lifetime smoking score (Wootton et al)	CAD (van der Harst & Verweij)	1.75	1.55-1.97	1.66245e-19
BMI (Yengo et al)	CAD (van der Harst & Verweij)	1.4	1.34-1.47	7.59128e-42

## Sheet: Supp Table 9
Exposure	Outcome	OR	95% CI	P-value
Smoking initiation (Liu et al)	CAD (Nikpay et al)	1.09	1.02-1.16	0.0139664
BMI (Locke et al)	CAD (Nikpay et al)	1.3	1.21-1.40	8.20451e-11
Lifetime smoking score (Wootton et al)	CAD (Nikpay et al)	1.36	1.16-1.60	0.000191787
BMI (Locke et al)	CAD (Nikpay et al)	1.29	1.19-1.41	1.32468e-08

[truncated: 39 more sheets: Supp Table 10, Supp Table 11, Supp Table 12, Supp Table 13, Supp Table 14, Supp Table 15, Supp Table 16, Supp Table 17, Supp Table 18, Supp Table 19, Supp Table 20, Supp Table 21, Supp Table 22, Supp Table 23, Supp Table 24, Supp Table 25, Supp Table 26, Supp Table 27, Supp Table 28, Supp Table 29 …]
